# Supplementary material for: Rubik’s Cube as Reconfigurable Microfluidic Platform for Rapid Setup and Switching of Analytical Devices
Source: Micromachines (Basel). 2022 Nov 24;13(12):2054. doi: 10.3390/mi13122054 (PMC9782984; doi:10.3390/mi13122054)
Supplement: Supplementary file 1 [file micromachines-13-02054-s001.zip]

Archive with 1 entries (1 files):
- micromachines-2013338-supplementary.pdf
